# Supplementary material for: Evaluation of a New Monoclonal Chemiluminescent Immunoassay Stool Antigen Test for the Diagnosis of Helicobacter pylori Infection: A Spanish Multicentre Study
Source: J Clin Med. 2022 Aug 29;11(17):5077. doi: 10.3390/jcm11175077 (PMC9457298; doi:10.3390/jcm11175077)
Supplement: Supplementary file 1 [file jcm-11-05077-s001.zip]

Archive with 1 entries (1 files):
- jcm-1885035-supplementary.pdf
